# Supplementary material for: Mining Anti-Inflammation Molecules From Nippostrongylus brasiliensis-Derived Products Through the Metabolomics Approach
Source: Front Cell Infect Microbiol. 2021 Nov 11;11:781132. doi: 10.3389/fcimb.2021.781132 (PMC8632049; doi:10.3389/fcimb.2021.781132)
Supplement: Supplementary file 2 [file Table_1.xlsx]

## Sheet: ES vs. ES-blank
ESI Mode	Name	VIP	Fold change	p-value	m/z	rt(s)	HMDB	KEGG	SuperClass
+	D-ornithine	3.66248	3.33628	0.000209109	116.069	391.858	HMDB0003374	C00515	Organic acids and derivatives
+	Betaine	5.8964	2.92889	0.000403545	118.085	274.604	HMDB0000043	C00719	Organic acids and derivatives
+	5-fluorocytidine	1.73548	0.480776	0.000477055	523.143	352.602
+	.beta.-estradiol 17-valerate	4.18723	0.263022	0.000509047	357.247	533.502		C12859	Lipids and lipid-like molecules
+	Thymine	2.0589	12.3517	0.000870149	127.05	97.825	HMDB0000262	C00178	Organoheterocyclic compounds
+	7-methylguanine	1.0404	1.86681	0.000898236	166.071	162.772	HMDB0000897	C02242	Organoheterocyclic compounds
+	Ala-Glu	2.83735	0.621127	0.00198599	201.085	354.482
+	L-Glutamine	7.29715	52.9855	0.00207921	169.057	373.919	HMDB0000641	C00064	Organic acids and derivatives
+	Oxolinic acid	10.0896	0.6438	0.00234319	262.076	354.236		C11342	Organoheterocyclic compounds
+	1-Aminocyclopropanecarboxylic acid	4.95539	4.11492	0.00271045	84.0438	397.868	HMDB0036458	C01234	Organic acids and derivatives
+	S-methyl-5'-thioadenosine	4.33122	78.5283	0.00603195	298.095	97.1475	HMDB0001173	C00170	Nucleosides, nucleotides, and analogues
+	Dl-2,4-diaminobutyric acid	1.79612	6.14902	0.00632554	101.07	375.194	HMDB0002362	C03283	Organic acids and derivatives
+	Ile-Gly-Ile	1.70256	2.40521	0.00876474	302.205	211.549			Organic acids and derivatives
+	DL-Lysine	5.82075	4.98878	0.0114669	147.111	531.678	HMDB0142894	C16440	Organic acids and derivatives
+	Bergaptol	3.79401	0.862382	0.0136677	203.051	302.917	HMDB0013679	C00758	Phenylpropanoids and polyketides
+	Hypoxanthine	1.22722	8.58492	0.0137926	137.045	180.918	HMDB0000157	C00262	Organoheterocyclic compounds
+	D-pyroglutamic acid	10.8326	33.0931	0.0154513	130.049	374.519		C02237	Organic acids and derivatives
+	D-xylose	1.43634	3.13292	0.0197496	151.06	102.469	HMDB0060254	C00181	Organic oxygen compounds
+	N-acetylneuraminate	1.59676	2.45512	0.0228782	310.137	300.668	HMDB0000230	C00270	Organic oxygen compounds
+	Glycerophosphocholine	3.22732	4.01136	0.0253869	258.109	386.842	HMDB0000086	C00670	Lipids and lipid-like molecules
+	D-glutamine	8.0083	8.01258	0.0345783	130.049	397.831	HMDB0003423	C00064	Organic acids and derivatives
-	Phenylacetaldehyde	1.50204	1.21649	0.0417787	103.053	257.515	HMDB0006236	C00601	Benzenoids
-	Isoorientin	1.08276	0.460038	4.62626e-05	429.079	31.2145		C01821	Phenylpropanoids and polyketides
-	L-pyroglutamic acid	18.4204	15.5473	0.000111175	128.035	302.325	HMDB0000267	C01879	Organic acids and derivatives
-	Malate	2.55522	2.97491	0.00119572	133.014	408.585	HMDB0000156	C00149	Organic acids and derivatives
-	gamma-L-Glutamyl-L-valine	1.65933	8.83317	0.00169801	227.104	377.969	HMDB0006248	C03740	Organic acids and derivatives
-	Ala-Gln	10.0975	0.603501	0.00170571	216.099	354.041			Organic acids and derivatives
-	Alanine	2.33022	168.834	0.00174594	88.0403	346.296	HMDB0000161	C00041	Organic acids and derivatives
-	3,4-dihydroxyhydrocinnamic acid	2.48261	2.12411	0.00348561	181.009	350.359	HMDB0000423	C10447
-	Dl-lactate	2.26372	4.91385	0.00427584	89.0243	231.241		C01432	Organic acids and derivatives
-	Ser-Asn	1.28157	0.203261	0.00628642	218.078	368.522			Organic acids and derivatives
-	Dihydrothymine	3.47935	47.2782	0.0064399	127.051	373.671	HMDB0000079	C00906	Organoheterocyclic compounds
-	Curcumin	15.4424	0.59748	0.0112848	367.106	305.841	HMDB0002269	C10443	Phenylpropanoids and polyketides
-	Ostruthin	4.8681	0.690379	0.0178655	297.153	28.47		C09281	Lipids and lipid-like molecules
-	Zinniol	11.4603	0.485121	0.0181704	265.148	25.9555		C10840	Benzenoids
-	Hydroquinidine	9.59012	0.731313	0.0207737	325.184	27.812		C10696
-	Thymol-beta-d-glucoside	9.07188	0.716548	0.0219159	311.169	28.244			Lipids and lipid-like molecules
-	Phenylalanine	1.902	1.15797	0.0256507	164.072	257.387	HMDB0000159	C00079	Organic acids and derivatives
-	Aleuretic acid	3.56606	0.562201	0.0261879	303.2	30.94			Lipids and lipid-like molecules
-	9,10-dihydroxy-12z-octadecenoic acid	3.04108	35.4967	0.031443	313.239	78.357			Lipids and lipid-like molecules
-	D-glucono-1,5-lactone	2.89427	3.84096	0.0316085	177.041	153.759	HMDB0000150	C00198	Organic oxygen compounds
-	Glutamine	7.87013	68.962	0.0356107	145.062	374.131	HMDB0000641	C00064	Organic acids and derivatives
-	Menthyl salicylate	6.23566	0.495613	0.0412736	275.169	31.788			Benzenoids
-	D-saccharic acid 1,4-lactone	1.01342	0.632816	0.0425457	190.995	307.026	HMDB0041862		Organoheterocyclic compounds
-	Pyruvate	1.79088	3.15598	0.04926	87.0084	130.075	HMDB0000243	C00022	Organic acids and derivatives

## Sheet: Nb vs. NC
ESI Mode	Name	VIP	Fold change	p-value	m/z	rt(s)	HMDB	KEGG	SuperClass
+	Phe-val	2.6014	4.20812	5.62186e-08	265.153	187.402			Organic acids and derivatives
+	Ile-Tyr	2.17473	2.75855	6.13712e-08	295.163	209.26			Organic acids and derivatives
+	Furmecyclox	1.36454	2.50536	8.16784e-08	170.091	151.821		C18912	Organoheterocyclic compounds
+	Thr-Leu-Lys	1.48286	2.99558	3.82404e-07	361.241	370.595			Organic acids and derivatives
+	Ophiopogonin d	2.83081	9.17507	4.72993e-07	877.436	418.86			Lipids and lipid-like molecules
+	Tris(2-butoxyethyl) phosphate	1.54169	3.87286	2.41773e-06	421.238	235.544		C14446	Organic acids and derivatives
+	Lpc 18:1	10.5815	0.160635	3.85266e-06	522.352	193.028			Lipids and lipid-like molecules
+	Dl-octopamine	2.01559	2.66427	3.92903e-06	154.084	99.144		C04227	Benzenoids
+	Lsd	2.64097	3.37745	3.98948e-06	324.187	234.949	HMDB0000802	C00715	Alkaloids and derivatives
+	Cyasterone	1.05509	3.58508	4.24951e-06	485.302	399.649		C08816	Lipids and lipid-like molecules
+	Trp-Ile	2.90332	4.86444	4.37436e-06	318.2	239.007			Organic acids and derivatives
+	Leu-Val	7.56771	7.0299	6.24786e-06	231.169	200.66			Organic acids and derivatives
+	Cysteine conjugated chenodeoxycholic acid	1.18678	2.96686	7.90697e-06	518.278	446.903			Lipids and lipid-like molecules
+	1-palmitoyl-sn-glycero-3-phosphocholine	26.0747	0.210738	1.08262e-05	496.337	196.084	HMDB0010382		Lipids and lipid-like molecules
+	Ala-Gln-Lys	1.20736	2.57602	1.09591e-05	346.207	446.693			Organic acids and derivatives
+	Alitame	1.18743	3.14988	1.17156e-05	354.162	361.466			Organic acids and derivatives
+	Asp-Val-Lys	1.51377	2.14376	1.26527e-05	361.206	420.351			Organic acids and derivatives
+	1-stearoyl-2-hydroxy-sn-glycero-3-phosphocholine	23.8145	0.243586	1.37468e-05	524.367	192.4	HMDB0010384	C04230	Lipids and lipid-like molecules
+	Gly-Asn-Arg	1.69132	4.17413	1.38391e-05	346.195	339.217			Organic acids and derivatives
+	Val-Leu-Lys	1.84532	3.64062	1.59428e-05	359.262	331.361			Organic acids and derivatives
+	N-(3-hydroxy-2-methylbenzoyl)-l-valyl-n-[(1s,2e)-4-ethoxy-1-(2-methylpropyl)-4-oxo-2-butenyl]-l-serinamide	1.03244	2.52963	2.11238e-05	506.29	255.611			Organic acids and derivatives
+	Ile-Gly-Ile	2.98935	5.84354	2.64351e-05	302.205	211.549			Organic acids and derivatives
+	1-behenoyl-2-hydroxy-sn-glycero-3-phosphocholine	1.38671	0.106596	2.73426e-05	580.428	187.449	HMDB0010398		Lipids and lipid-like molecules
+	Tyr-Val	1.50451	2.38645	3.08784e-05	281.148	220.627			Organic acids and derivatives
+	Leu-Phe	2.58052	1.99388	3.31312e-05	279.168	174.497			Organic acids and derivatives
+	Ser-Val-Lys	1.3581	2.17459	3.48235e-05	333.21	402.224			Organic acids and derivatives
+	Val-met	2.07307	3.77202	3.74931e-05	249.125	206.337			Organic acids and derivatives
+	Arg-Leu	2.81186	2.25114	4.27603e-05	288.201	359.827			Organic acids and derivatives
+	1-heptadecanoyl-sn-glycero-3-phosphocholine	3.83905	0.216471	4.54883e-05	510.351	194.188	HMDB0012108		Lipids and lipid-like molecules
+	Arctiin	1.00062	3.31443	4.55739e-05	552.259	369.003		C16915
+	Pyroglu-Lys-Arg	1.77646	2.79857	4.78737e-05	414.267	403.84			Organic acids and derivatives
+	D-glucosamine 6-phosphate	1.83413	6.61487	5.2388e-05	260.051	418.028	HMDB0001254	C00352	Organic oxygen compounds
+	Phe-gly	1.55377	4.67037	6.9267e-05	223.106	235.662		C18481	Organic acids and derivatives
+	Dioscin	1.21724	2.86338	7.04065e-05	869.502	377.254		C08897	Lipids and lipid-like molecules
+	Pro-Glu-Arg	1.70957	3.41952	7.85836e-05	201.122	225.157			Organic acids and derivatives
+	Phe-ser	1.64141	2.71327	8.46447e-05	253.116	248.236			Organic acids and derivatives
+	Val-Pro	1.07701	2.09052	8.6629e-05	215.137	49.0875			Organic acids and derivatives
+	1-o-hexadecyl-2-o-(2e-butenoyl)-sn-glyceryl-3-phosphocholine	3.741	0.143836	9.53991e-05	550.382	190.111			Lipids and lipid-like molecules
+	1-stearoyl-rac-glycerol	1.03974	0.463225	9.92872e-05	341.302	35.792			Lipids and lipid-like molecules
+	Ala-Asn-Lys	2.07573	2.24225	0.000103648	332.191	460.091			Organic acids and derivatives
+	Aspartame	1.27876	2.04478	0.000109387	295.127	345.017		C11045	Organic acids and derivatives
+	Tyr-Pro	1.41454	2.39822	0.000126618	296.156	256.176
+	Leucylleucine	5.89172	6.16124	0.000160386	245.184	187.164	HMDB0028933	C11332	Organic acids and derivatives
+	Methanone, (4-methyl-1-naphthalenyl)[1-[2-(4-morpholinyl)ethyl]-1h-indol-3-yl]-	1.78298	2.92486	0.000172314	381.208	258.183			Organoheterocyclic compounds
+	Asp-Leu-Lys	2.74583	2.45542	0.000178791	375.221	405.112			Organic acids and derivatives
+	Ile-Trp	1.83976	3.3292	0.000180053	318.179	186.222
+	Ritonavir	1.03276	3.17423	0.000183068	426.171	330.212	HMDB0014646	C07240	Organic acids and derivatives
+	Doxazosin	1.22246	3.5876	0.000195662	452.187	326.108	HMDB0014728	C06970	Organoheterocyclic compounds
+	Thr-Met	1.05434	3.05372	0.000222576	251.104	259.37
+	Gln-Asn-Lys	1.10793	2.16524	0.000227991	389.211	466.555			Organic acids and derivatives
+	Trp-his	1.06618	2.38351	0.000241257	342.174	336.062			Organic acids and derivatives
+	Asn-Arg	1.31322	1.99006	0.000244531	289.16	450.289			Organic acids and derivatives
+	Ala-Leu-Lys	2.37194	3.25477	0.000251638	331.231	375.538			Organic acids and derivatives
+	1-arachidoyl-2-hydroxy-sn-glycero-3-phosphocholine	2.19315	0.316404	0.000254942	552.397	188.815	HMDB0010390		Lipids and lipid-like molecules
+	Ala-Lys	3.82346	2.61921	0.00025775	218.148	438.394			Organic acids and derivatives
+	Phe-tyr	1.15772	5.04561	0.00028919	329.147	192.392			Organic acids and derivatives
+	Indole-3-acetamide	1.94139	2.2711	0.000301666	175.085	154.464	HMDB0029739	C02693	Organoheterocyclic compounds
+	Ala-Ile-Arg	2.26127	2.94701	0.000324907	359.226	242.348			Organic acids and derivatives
+	Palmitoyl sphingomyelin	4.17756	3.58304	0.000374946	703.57	182.066	HMDB0061712		Lipids and lipid-like molecules
+	L-.beta.-homoserine	1.07304	2.3678	0.000394125	120.064	64.582			Organic acids and derivatives
+	Lasiocarpine	1.32043	4.03655	0.000395904	412.219	155.139		C10341
+	1-Palmitoyllysophosphatidylcholine	2.7564	0.2366	0.000397551	538.383	190.636
+	Ile-Met	2.93713	9.41138	0.000424976	263.14	190.542			Organic acids and derivatives
+	Cucurbitacin d	1.28277	2.94241	0.00050151	499.294	374.922		C08796	Lipids and lipid-like molecules
+	Ala-Ala-Lys	1.12602	3.10013	0.000513502	289.184	437.966			Organic acids and derivatives
+	Val-Gly-Val	1.81203	2.43675	0.000536155	274.174	256.226			Organic acids and derivatives
+	Diprotin b	2.71047	2.52858	0.000565558	328.221	245.236			Organic acids and derivatives
+	Ile-Pro-Ile	1.04931	2.37924	0.000569168	342.236	53.92			Organic acids and derivatives
+	Olanzapine	1.45213	2.54164	0.000583868	157.096	252.236	HMDB0005012	C07322
+	Ala-Ser-Lys	1.8148	2.00284	0.000589393	305.179	444.644			Organic acids and derivatives
+	5-aminovaleric acid betaine	4.37746	0.354492	0.000590341	160.132	386.084			Lipids and lipid-like molecules
+	Thr-Val-Arg	1.41179	1.95825	0.000597209	375.231	370.211			Organic acids and derivatives
+	L-Pipecolic acid	1.61617	2.51722	0.000613638	171.111	255.299	HMDB0000070/HMDB0000716	C00408	Organic acids and derivatives
+	Arg-Gly-Asp	1.56114	2.6541	0.000617565	347.19	304.098			Organic acids and derivatives
+	N,n-diethyltryptamine	2.34634	2.25808	0.000638122	217.153	45.883			Organoheterocyclic compounds
+	Deoxycorticosterone acetate	1.16005	2.26741	0.000671257	395.223	256.145		C14554	Lipids and lipid-like molecules
+	Arg-asp	1.33254	3.71746	0.000672817	290.132	405.975			Organic acids and derivatives
+	Pro-Trp-Arg	1.09168	2.39976	0.000674498	458.232	444.676			Organic acids and derivatives
+	Gly-Trp-Lys	1.54495	2.31123	0.000676173	390.196	470.295			Organic acids and derivatives
+	Lys-Ile	4.17886	4.6413	0.000694731	260.195	375.091			Organic acids and derivatives
+	Papaverine	1.0828	2.91076	0.000720192	340.145	370.151	HMDB0015245	C06533	Organoheterocyclic compounds
+	Ser-Glu	1.4061	2.26515	0.000760067	235.09	415.822			Organic acids and derivatives
+	Arachidonoyl ethanolamide phosphate	1.25403	2.03411	0.000808569	428.258	399.928			Organic acids and derivatives
+	N-ethylmaleimide	2.10007	2.25546	0.000815127	144.064	95.7145		C02441	Organoheterocyclic compounds
+	.gamma.-l-glu-.epsilon.-l-lys	2.63689	2.08446	0.000831399	276.154	458.157	HMDB0003869	C21730	Organic acids and derivatives
+	5-L-Glutamyl-L-alanine	2.00338	2.12266	0.000846515	219.096	411.576	HMDB0006248	C03740	Organic acids and derivatives
+	Arg-glu	2.02252	2.29145	0.000852843	304.159	452.123			Organic acids and derivatives
+	1-(1z-octadecenyl)-sn-glycero-3-phosphocholine	4.3559	5.2912	0.000874109	508.372	196.739	HMDB0013122		Lipids and lipid-like molecules
+	(4r,e)-4-((3r,5r,6s,7r,9s,10r,13r,14s,17r)-3,6,7-trihydroxy-10,13-dimethylhexadecahydro-1h-cyclopenta[a]phenanthren-17-yl)pent-2-enoic acid	2.27158	18.7279	0.00091241	835.527	199.769			Lipids and lipid-like molecules
+	Ile-Glu	2.86906	2.2417	0.000915177	261.143	361.531			Organic acids and derivatives
+	Ile-Ser	1.08103	3.03932	0.000936281	201.122	296.962
+	L-leucyl-l-leucine methyl ester	2.65648	2.13253	0.000963977	259.2	37.258			Organic acids and derivatives
+	Glu-Ala-Lys	1.10373	2.33871	0.00102179	347.19	458.055			Organic acids and derivatives
+	Glu-Gln	2.21185	2.7883	0.00103749	276.118	417.765	HMDB0028817		Organic acids and derivatives
+	1-palmitoyl-2-glutaryl phosphatidylcholine	1.03339	3.42283	0.00108703	632.371	334.866			Lipids and lipid-like molecules
+	(2s,3s)-3,5,7-trihydroxy-6-methyl-2-(3,4,5-trihydroxyphenyl)-2,3-dihydrochromen-4-one	4.00093	63.3696	0.0012512	335.072	436.387			Phenylpropanoids and polyketides
+	Lincomycin	1.70072	2.49631	0.00137577	407.223	256.971		C06812	Organic acids and derivatives
+	1-palmitoyl-2-azelaoylphosphatidylcholine	1.24723	7.09434	0.00139436	688.419	399.031			Lipids and lipid-like molecules
+	Gln-Asn	1.62006	3.26762	0.00140599	261.118	374.668
+	Carnitine	5.6295	0.444091	0.00149115	162.111	356.015	HMDB0000062	C00318	Organic nitrogen compounds
+	Thr-Val-Lys	2.27266	3.86544	0.00149868	347.226	389.205			Organic acids and derivatives
+	Ala-Ala	2.17546	2.65014	0.00151852	161.09	67.01	HMDB0000303	C00398	Organoheterocyclic compounds
+	N-alpha-acetyl-l-lysine	1.43008	2.11167	0.00155814	171.111	287.888		C12989	Organic acids and derivatives
+	Glu-Ser-Lys	1.03203	2.38073	0.0016044	363.185	459.072			Organic acids and derivatives
+	Myriocin	1.10752	0.431972	0.00168902	402.281	221.496		C19914	Lipids and lipid-like molecules
+	1-hexadecyl-2-(5z,8z,11z,14z-eicosatetraenoyl)-sn-glycero-3-phosphocholine	2.34295	0.354567	0.0016935	768.582	143.614			Lipids and lipid-like molecules
+	Phe-phe	1.66725	1.73982	0.00174051	313.152	157.888			Organic acids and derivatives
+	His-Phe	1.43966	2.34962	0.00182905	303.143	278.952			Organic acids and derivatives
+	Phe-gln	1.99941	3.91066	0.00190804	294.143	263.449			Organic acids and derivatives
+	Thiamine	2.01733	2.0134	0.00200268	283.124	360.263	HMDB0000235	C00378	Organoheterocyclic compounds
+	Val-Ile	1.15457	2.2215	0.0020286	231.168	38.9685			Organic acids and derivatives
+	1h-indole-3-ethanamine, 5-methoxy-n-methyl-n-(1-methylethyl)-	1.75986	1.63986	0.00234361	247.163	45.424			Organoheterocyclic compounds
+	1-hexadecyl-2-(9z-octadecenoyl)-sn-glycero-3-phosphocholine	1.30531	0.384824	0.00234795	746.598	148.605			Lipids and lipid-like molecules
+	Asn-Asn-Lys	1.09512	2.02255	0.00235425	375.22	431.742			Organic acids and derivatives
+	(r)-4-((3r,5s,8r,9s,10s,13r,14s,17r)-3-hydroxy-10,13-dimethyl-7-oxohexadecahydro-1h-cyclopenta[a]phenanthren-17-yl)pent-2-enoic acid	3.48971	3.86861	0.00240479	371.256	200.442			Lipids and lipid-like molecules
+	(r)-4-((5s,8r,9s,10s,13r,14s,17r)-10,13-dimethyl-3,7-dioxohexadecahydro-1h-cyclopenta[a]phenanthren-17-yl)pentanoic acid	4.42907	4.02606	0.00251227	389.266	200.386			Lipids and lipid-like molecules
+	Dl-norleucine methyl ester	3.27314	1.7936	0.00260503	146.116	38.83			Organic acids and derivatives
+	Ile-Ala	2.97893	4.57954	0.00264466	203.137	237.903			Organic acids and derivatives
+	Val-Glu	2.34374	2.44433	0.00272907	247.127	379.02			Organic acids and derivatives
+	Trp-Gln	1.04979	4.04093	0.00273556	333.151	273.394
+	Sphingosine	14.3582	0.325862	0.00301608	282.278	86.0405	HMDB0000252	C00319	Organic nitrogen compounds
+	Luffariellolide	1.47838	3.92184	0.00315646	369.275	39.1195		C19901	Lipids and lipid-like molecules
+	5-methyl-2'-deoxycytidine	1.79608	1.92952	0.00319089	126.065	198.974		C03592	Nucleosides, nucleotides, and analogues
+	Ile-Asn	1.51811	2.79605	0.0035758	306.164	303.633
+	Leu-Thr	2.70004	2.36948	0.0036156	233.148	49.936			Organic acids and derivatives
+	Asn-Pro-Lys	1.24444	1.62579	0.00389864	358.194	373.055			Organic acids and derivatives
+	Securinine	1.39098	2.09894	0.00407256	256.088	362.258		C10614
+	Thr-Glu-Lys	1.04927	1.698	0.00415982	377.2	450.368			Organic acids and derivatives
+	Gly-Glu-Lys	1.16046	1.85568	0.00423262	333.175	467.647			Organic acids and derivatives
+	1-methyl-l-histidine	1.10817	0.307173	0.00423647	170.091	378.495	HMDB0000001	C01152	Organic acids and derivatives
+	N-acetylhistamine	1.01252	2.92651	0.00478219	154.095	149.195	HMDB0013253	C05135	Organic acids and derivatives
+	Arg-Val	2.99791	2.27198	0.00484296	274.185	380.541			Organic acids and derivatives
+	1-oleoyl-2-myristoyl-sn-glycero-3-phosphocholine	2.34271	0.271667	0.00514147	732.548	149.22	HMDB0008097		Lipids and lipid-like molecules
+	Val-Thr	3.68912	4.08003	0.0051808	219.132	276.134			Organic acids and derivatives
+	Lithocholylglycine	1.04578	0.274536	0.00524309	456.328	263.474	HMDB0000698	C15557	Lipids and lipid-like molecules
+	Nebularine	1.73476	1.92246	0.0053881	253.116	63.8135	HMDB0029956	C01736
+	3-aminoquinoline	1.27209	1.59049	0.00540161	145.074	155.074			Organoheterocyclic compounds
+	Thymine	7.98812	1.43506	0.00562005	127.05	97.825	HMDB0000262	C00178	Organoheterocyclic compounds
+	L-Glutamine	1.02751	0.57774	0.00566543	169.057	373.919	HMDB0000641	C00064	Organic acids and derivatives
+	Ser-Gly-Lys	1.09	1.53219	0.00568071	291.164	449.132			Organic acids and derivatives
+	Pregnenolone	1.2096	3.69169	0.0059126	317.245	32.036	HMDB0000253	C01953	Lipids and lipid-like molecules
+	N-.alpha.-(tert-butoxycarbonyl)-l-histidine	3.99893	0.402761	0.0062297	110.071	380.824			Organic acids and derivatives
+	Trans-hydroxyglimepiride	1.73733	0.17485	0.00655019	529.204	34.5405			Benzenoids
+	N-.alpha.-Acetyl-L-arginine	1.62806	1.73176	0.00656863	277.153	38.441
+	Arg-Ala	2.97055	1.80295	0.00666798	246.154	419.603			Organic acids and derivatives
+	Pyroglu-Arg-Arg	1.43261	2.53666	0.00700259	442.273	389.64			Organic acids and derivatives
+	Adenine	2.22829	4.32863	0.00719522	136.06	142.232	HMDB0000034	C00147	Organoheterocyclic compounds
+	Asn-His	1.03508	3.05766	0.00725162	270.144	369.521			Organic acids and derivatives
+	(4r)-4-((1r,3s,5s,7r,9s,10s,12s,13r,14s,17r)-1,3,7,12-tetrahydroxy-10,13-dimethylhexadecahydro-1h-cyclopenta[a]phenanthren-17-yl)pentanoic acid	4.86971	3.83675	0.00767369	407.276	201.714	HMDB0000307		Lipids and lipid-like molecules
+	Dl-threonine methyl ester	1.27923	2.37869	0.00773564	134.079	99.9665			Organic acids and derivatives
+	Cytochalasin a	2.60611	0.121337	0.00791482	478.259	216.758		C19953	Alkaloids and derivatives
+	Trp-Arg-Arg	1.03199	2.3038	0.00797158	517.293	433.39			Organic acids and derivatives
+	Irbesartan	2.96167	2.79334	0.00808971	429.258	151.72	HMDB0015163	C07469	Benzenoids
+	Thr-Arg	1.8468	1.6467	0.00824142	276.164	406.48			Organic acids and derivatives
+	Ile-Arg	3.00799	2.08609	0.00898894	288.201	336.913			Organic acids and derivatives
+	N-palmitoyl-d-sphingosine	2.32404	1.13383	0.00925109	256.261	34.849	HMDB0004949		Lipids and lipid-like molecules
+	Leu-Asn	3.12065	2.7489	0.00982002	246.143	298.68			Organic acids and derivatives
+	Testosterone isocaproate	2.127	7.63664	0.00991586	387.293	336.992		C14663	Lipids and lipid-like molecules
+	Lys-Gln-Lys	1.32798	1.84542	0.010057	403.252	436.338			Organic acids and derivatives
+	1-Stearoyl-sn-glycerol 3-phosphocholine	2.67376	0.361744	0.0101266	568.335	190.006
+	His-Trp	1.20588	1.64685	0.010206	342.157	281.71			Organic acids and derivatives
+	Phe-Ala	1.68116	1.82903	0.0108113	237.121	46.649			Organic acids and derivatives
+	(4r)-4-((3s,5s,7s,9s,10s,13r,14s,17r)-3,7-dihydroxy-10,13-dimethyl-12-oxohexadecahydro-1h-cyclopenta[a]phenanthren-17-yl)pentanoic acid	2.28391	6.18408	0.0111041	813.546	200.386			Lipids and lipid-like molecules
+	L-NG-Monomethylarginine	1.01786	1.85607	0.0116376	415.215	379.469
+	Deoxyadenosine	3.61002	4.25222	0.0118626	252.107	142.578	HMDB0000101	C00559	Nucleosides, nucleotides, and analogues
+	Phenacetin	1.07974	0.402135	0.0155693	180.086	159.233		C07591	Benzenoids
+	1-o-hexadecyl-2-deoxy-2-thio-s-acetyl-sn-glyceryl-3-phosphorylcholine	1.09524	2.16471	0.016251	578.308	158.331			Organic nitrogen compounds
+	2-((4r)-4-((3r,5r,6s,7r,9s,10r,13r,14s,17r)-3,6,7-trihydroxy-10,13-dimethylhexadecahydro-1h-cyclopenta[a]phenanthren-17-yl)pentanamido)ethane-1-sulfonic acid	2.69651	0.310758	0.0168501	498.285	98.525			Lipids and lipid-like molecules
+	Asn-Lys	1.93924	1.5823	0.0168603	261.154	441.87			Organic acids and derivatives
+	Lpc 18:2	9.78491	0.321784	0.0178566	520.337	188.77			Lipids and lipid-like molecules
+	D-pyroglutamic acid	2.10309	0.746879	0.0179049	130.049	374.519		C02237	Organic acids and derivatives
+	Val-Ser	1.96015	2.80874	0.018049	205.116	295.462			Organic acids and derivatives
+	Acetylcarnitine	2.15529	0.68257	0.0181691	204.122	306.493		C02571	Lipids and lipid-like molecules
+	Lys-Gln	2.75876	2.03328	0.0183683	275.17	455.324			Organic acids and derivatives
+	Lys-Val	3.0781	2.05187	0.0189748	246.179	398.184			Organic acids and derivatives
+	His-Leu	6.27701	3.0563	0.0193229	269.16	298.735		C05010	Organic acids and derivatives
+	Di(2-nonyl) phthalate	1.39462	2.28285	0.0196165	419.312	36.706			Benzenoids
+	His-Gly	1.40189	1.52387	0.0206007	213.096	359.882			Organic acids and derivatives
+	Gly-Ile-Arg	1.80876	1.9062	0.0210479	345.221	374.228			Organic acids and derivatives
+	His-Met	1.54532	3.12411	0.0211427	287.115	303.566			Organic acids and derivatives
+	PC(16:0/16:0)	2.01961	0.354236	0.0219756	756.548	147.302	HMDB0000564/HMDB0007878/HMDB0007879/HMDB0007880/HMDB0007882/HMDB0007884/HMDB0007886/HMDB0007887/HMDB0007897/HMDB0007898/HMDB0007911/HMDB0007912/HMDB0007913/HMDB0007914/HMDB0007936/HMDB0007937/HMDB0007938/HMDB0007939/HMDB0007940/HMDB0007958/HMDB0007959/HMDB0007960/HMDB0007961/HMDB0007964/HMDB0007966/HMDB0007967/HMDB0007981/HMDB0007982/HMDB0007983/HMDB0007984/HMDB0007985/HMDB0008002/HMDB0008003/HMD…	C00157	Lipids and lipid-like molecules
+	Gln-gln	1.8152	3.19205	0.0223338	275.133	370.464			Organic acids and derivatives
+	His-Asn	1.38815	1.65432	0.0224041	270.118	377.047			Organic acids and derivatives
+	Pro-Asp-Arg	1.26078	2.14942	0.0224068	387.221	302.293			Organic acids and derivatives
+	L-thiocitrulline	1.6471	0.0764781	0.0228449	175.07	355.619			Organic acids and derivatives
+	Benzoic acid, 4-(7,8,9,10-tetrahydro-5,7,7,10,10-pentamethyl-5h-benzo[e]naphtho[2,3-b][1,4]diazepin-13-yl)-	1.1607	2.40975	0.0239641	439.262	295.214			Organoheterocyclic compounds
+	Leptomycin b	1.11214	4.6905	0.0242857	541.335	206.782			Lipids and lipid-like molecules
+	Methylphenidate	1.8081	1.70897	0.0285274	234.143	438.976	HMDB0014566	C07196	Organic nitrogen compounds
+	Erucamide	2.51871	1.35588	0.0290837	338.339	33.72			Lipids and lipid-like molecules
+	1-myristoyl-sn-glycero-3-phosphocholine	1.03656	0.429784	0.0296653	468.305	199.761	HMDB0010379		Lipids and lipid-like molecules
+	Pheniramine	1.26139	0.469165	0.0297704	241.152	306.287	HMDB0015557		Organoheterocyclic compounds
+	Leu-Pro	1.48212	1.78869	0.029879	229.153	246.821			Organic acids and derivatives
+	(5r)-5-((3r,5s,7r,9s,10s,12s,13r,14s,17r)-3,7,12-trihydroxy-10,13-dimethylhexadecahydro-1h-cyclopenta[a]phenanthren-17-yl)hexanoic acid	1.16459	2.06705	0.0300116	405.296	36.741			Lipids and lipid-like molecules
+	Reserpine	1.03581	2.08349	0.0305631	609.298	309.178	HMDB0014351	C06539
+	7(z),10(z),13(z),16(z),19(z)-n-(2-hydroxyethyl)docosapentaenamide	1.78748	0.405177	0.0308779	356.277	79.9965			Organic nitrogen compounds
+	Arg-Phe	1.0058	1.56714	0.0322445	286.173	283.624
+	1-hydroxy vitamin d2	1.45478	1.89794	0.0324447	395.312	32.311		C08211	Lipids and lipid-like molecules
+	1,2-dioleoyl-sn-glycero-3-phosphatidylcholine	12.9859	0.236699	0.0339387	786.595	146.536	HMDB0062690		Lipids and lipid-like molecules
+	Cer(d18:1/18:1(9Z))	2.41729	0.504628	0.0340989	586.515	34.076
+	Arg-Lys	1.33503	2.40367	0.0346593	303.212	577.085			Organic acids and derivatives
+	Arachidonoylthiophosphorylcholine	7.98624	0.267336	0.0364267	784.578	121.707			Organic nitrogen compounds
+	1-palmitoyl-2-myristoyl-sn-glycero-3-phosphocholine	1.17553	0.327126	0.0369722	706.533	151.605	HMDB0007965		Lipids and lipid-like molecules
+	1-hexadecanoyl-2-octadecadienoyl-sn-glycero-3-phosphocholine	14.8511	0.322895	0.0385415	758.564	147.864			Lipids and lipid-like molecules
+	4-imidazoleacrylic acid	1.40683	0.343907	0.042684	139.048	292.137	HMDB0000301	C00785	Organoheterocyclic compounds
+	Pro-thr	1.07084	0.708525	0.0427817	217.115	333.711			Organic acids and derivatives
+	2'-O-methylinosine	1.01791	1.91896	0.0431764	283.102	146.012
+	Methyltyrosinate	1.90478	1.48674	0.0446982	196.095	45.3965	HMDB0029217	C03404	Organic acids and derivatives
+	Sarcosine	1.25593	2.09826	0.0453736	90.0536	79.222	HMDB0000271	C00213	Organic acids and derivatives
+	Pro-hyp	3.6103	0.195189	0.0456356	229.117	425.587	HMDB0006695		Organic acids and derivatives
+	N6,N6,N6-Trimethyl-L-lysine	2.19047	0.626948	0.0456411	189.158	531.811	HMDB0001325	C03793	Organic acids and derivatives
+	.gamma.-aminobutyric acid	2.3282	1.34221	0.0458179	180.1	38.032	HMDB0000112	C00334	Organic acids and derivatives
+	Lys-Thr	1.59563	1.65661	0.0459835	248.159	437.425			Organic acids and derivatives
+	L-propionylcarnitine	1.06106	0.561706	0.0471506	218.137	281.697	HMDB0062514		Lipids and lipid-like molecules
+	Pro-phe	2.6284	1.45436	0.0475874	263.137	237.09			Organic acids and derivatives
+	Arginine	1.58327	0.604899	0.0479976	175.117	301.295	HMDB0000517	C00062	Organic acids and derivatives
-	Val-Phe	1.75428	3.74039	2.54679e-06	263.14	186.066			Organic acids and derivatives
-	Dl-Leu-dl-Val	5.234	8.34089	3.34877e-06	229.156	199.408	HMDB0028942		Organic acids and derivatives
-	Trp-Thr	1.03122	3.88927	7.17477e-06	304.131	226.922			Organic acids and derivatives
-	Leu-Gly-Leu	2.3815	7.59918	7.60501e-06	300.193	210.823			Organic acids and derivatives
-	Ile-Phe	2.25283	2.15214	9.63302e-06	277.156	173.49			Organic acids and derivatives
-	Phe-glu	1.73718	3.68544	1.18243e-05	293.114	344.115			Organic acids and derivatives
-	Ile-Ile	4.49821	5.55211	1.93906e-05	243.172	185.8			Organic acids and derivatives
-	Microcystin lr	5.22784	0.244445	3.84999e-05	496.273	150.352		C05371	Organic acids and derivatives
-	Finasteridecarboxylic acid	1.02349	3.53221	6.33453e-05	401.241	229.698			Lipids and lipid-like molecules
-	Sedoheptulosan	1.16007	3.57127	6.49399e-05	191.073	104.37
-	Sulfosuccinimidyl oleate	1.1719	7.70502	0.000100153	458.225	377.413			Organoheterocyclic compounds
-	Ile-Lys	1.31028	7.53898	0.000127347	258.039	417.273	HMDB0001254	C00352	Organic oxygen compounds
-	Leu-Trp	1.01249	3.09971	0.000128649	316.166	185.436			Organic acids and derivatives
-	Val-Val	3.05921	5.32384	0.000235984	215.14	217.208			Organic acids and derivatives
-	Ser-Gln	1.60648	2.15813	0.00025511	232.094	361.58			Organic acids and derivatives
-	1-stearoyl-2-hydroxy-sn-glycero-3-phosphoethanolamine	5.66985	0.229289	0.000303869	480.309	197.378	HMDB0011130		Lipids and lipid-like molecules
-	Taurocholate	21.7777	0.319633	0.000330178	514.285	202.47	HMDB0000036	C05122	Lipids and lipid-like molecules
-	L-alanyl-l-norleucine	3.93442	4.28279	0.000431146	201.124	262.991			Organic acids and derivatives
-	Cholesterol 3-sulfate	4.62199	0.0565027	0.000535002	465.299	72.317
-	Ala-phe	1.1036	3.07375	0.000539056	235.109	235.559			Organic acids and derivatives
-	1-palmitoyl-2-hydroxy-sn-glycero-3-phospho-(1'-rac-glycerol)	3.05186	0.243845	0.000592358	483.272	159.996			Lipids and lipid-like molecules
-	D-Alanyl-D-alanine (D-Ala-D-Ala)	2.59763	4.0925	0.000593314	159.077	323.384	HMDB0003459	C00993	Organic acids and derivatives
-	Pyruvate	1.23682	2.57226	0.000611481	87.0084	130.075	HMDB0000243	C00022	Organic acids and derivatives
-	Thr-Gln	1.83252	2.73813	0.000614775	246.11	345.276			Organic acids and derivatives
-	N-acetyl-l-methionine	1.7056	2.71359	0.000689248	190.054	200.628	HMDB0011745	C02712	Organic acids and derivatives
-	(1-acetyloxy-3-hydroxy-6,8a-dimethyl-7-oxo-3-propan-2-yl-2,3a,4,8-tetrahydro-1h-azulen-4-yl) 4-hydroxybenzoate	1.11759	0.318984	0.000855307	429.195	43.753			Lipids and lipid-like molecules
-	Fulvestrant 9-sulfone	1.07219	0.489408	0.000862545	581.28	29.593			Lipids and lipid-like molecules
-	Ala-Gln	1.35674	3.19839	0.000918376	216.099	354.041			Organic acids and derivatives
-	Leu-Gln	4.28117	4.44871	0.00113911	258.146	288.364			Organic acids and derivatives
-	7-keto-3.alpha.,12-.alpha.-dihydroxycholanic acid	10.6481	4.58479	0.0015465	405.264	199.287			Lipids and lipid-like molecules
-	Thr-His	1.28585	1.80475	0.00172206	255.11	345.168			Organic acids and derivatives
-	Ser-Thr	2.14838	2.24743	0.00190528	205.083	337.77			Organic acids and derivatives
-	Thr-Ala	2.20253	2.27879	0.00257595	189.088	326.133			Organic acids and derivatives
-	Valerenic acid	2.21948	1.64921	0.00283326	233.155	31.1045		C09743	Lipids and lipid-like molecules
-	Val-Ala	3.66454	2.8879	0.00285192	187.109	261.488			Organic acids and derivatives
-	Ser-Ala	1.02179	2.28128	0.00325642	175.072	330.575			Organic acids and derivatives
-	Rutaevin	1.04258	0.351133	0.00357397	485.179	52.6525		C08779	Lipids and lipid-like molecules
-	Leu-Ala	2.39736	6.40975	0.0041289	201.124	237.667			Organic acids and derivatives
-	L-Carnosine	1.374	2.0476	0.00445164	225.099	361.37	HMDB0000033	C00386	Organic acids and derivatives
-	Gamma-l-glutamyl-l-glutamic acid	1.85823	2.19195	0.00507478	275.089	455.859	HMDB0011737	C05282	Organic acids and derivatives
-	Thr-Thr	2.36641	2.50374	0.00516085	219.099	321.574			Organic acids and derivatives
-	Ile-Asp	3.76258	2.14606	0.00558656	245.114	377.515			Organic acids and derivatives
-	Leu-Lys	1.56739	2.60086	0.00564508	258.182	356.948			Organic acids and derivatives
-	1-oleoyl-sn-glycero-3-phosphoethanolamine	1.61208	0.305634	0.00578775	478.294	197.039	HMDB0011506		Lipids and lipid-like molecules
-	2E-Eicosenoic acid	1.97642	1.43251	0.00606916	309.28	41.77
-	Tauroursodeoxycholic acid	4.30411	0.0987723	0.0066315	997.587	153.234		C16868	Lipids and lipid-like molecules
-	Asparagine	1.09128	0.477234	0.00696405	131.046	377.97	HMDB0000168	C00152	Organic acids and derivatives
-	Ile-Thr	3.48889	3.59345	0.00698303	231.135	240.909			Organic acids and derivatives
-	Leucine	3.99568	0.677931	0.00732653	130.087	273.669	HMDB0000687	C00123	Organic acids and derivatives
-	Glutamine	2.01189	0.5651	0.00908933	145.062	374.131	HMDB0000641	C00064	Organic acids and derivatives
-	Thr-Glu	1.99205	2.37455	0.00967404	247.094	404.188			Organic acids and derivatives
-	D-lyxose	2.24327	1.46922	0.0110687	149.045	153.709		C00476	Organic oxygen compounds
-	Cochlioquinone a	8.87225	0.28387	0.0124023	531.299	57.0065
-	Gly-Leu	4.21554	1.86135	0.0139226	187.108	287.269	HMDB0000759	C02155	Organic acids and derivatives
-	Andrastin c	1.18144	0.283516	0.0142209	457.262	35.404			Lipids and lipid-like molecules
-	9,10-dihydroxy-12z-octadecenoic acid	5.96233	0.302274	0.0146735	313.239	78.357			Lipids and lipid-like molecules
-	2-naphthalenesulfonic acid	1.061	0.0473509	0.0171777	207.014	32.279		C06165	Benzenoids
-	Val-Asp	3.03478	1.75935	0.0179202	231.099	384.586			Organic acids and derivatives
-	Ser-Phe	1.20296	3.2451	0.0191214	251.104	248.834			Organic acids and derivatives
-	gamma-Glutamyl-L-methionine	1.02485	2.198	0.0199693	277.087	367.791	HMDB0034367		Organic acids and derivatives
-	Cysteine-s-sulfate	2.54573	0.422414	0.0202829	199.969	305.803	HMDB0000731	C05824	Organic acids and derivatives
-	Taurocholic acid	6.34377	0.297924	0.0206566	1029.58	178.749	HMDB0000036	C05122	Lipids and lipid-like molecules
-	Ser-Asn	1.0129	1.72346	0.0210719	218.078	368.522			Organic acids and derivatives
-	N-arachidonoyldopamine	1.09458	3.86531	0.0213131	438.299	205.11			Benzenoids
-	Val-Gln	2.97358	2.73853	0.022164	244.131	306.512			Organic acids and derivatives
-	Leukotriene f4	1.21972	0.603458	0.0222995	567.299	28.854		C06462	Lipids and lipid-like molecules
-	21-Hydroxypregnenolone	1.56411	0.484893	0.0229668	331.249	162.252	HMDB0004026	C05485	Lipids and lipid-like molecules
-	Gln-asp	1.05999	1.56837	0.0236653	260.089	420.218	HMDB0028793		Organic acids and derivatives
-	Taurochenodeoxycholate	30.0805	0.244025	0.0244341	498.288	147.312	HMDB0000951	C05465	Lipids and lipid-like molecules
-	His-ser	10.0759	1.31366	0.0246254	241.083	97.248	HMDB0000273	C00214	Nucleosides, nucleotides, and analogues
-	Glycocholic acid	2.45838	0.376501	0.0266887	464.301	255.151	HMDB0000138	C01921	Lipids and lipid-like molecules
-	Enalaprilat tert-butyl ester	1.58948	4.59822	0.0283592	403.249	150.672			Organic acids and derivatives
-	Histidine	2.48179	0.35	0.0284258	154.062	381.624	HMDB0000177	C00135	Organic acids and derivatives
-	sn-Glycerol 3-phosphoethanolamine	2.04825	3.53194	0.0285093	214.049	392.989	HMDB0000114	C01233	Lipids and lipid-like molecules
-	Val-His	1.1668	3.07509	0.0311572	253.129	317.285			Organic acids and derivatives
-	DL-threonine	1.69043	0.61499	0.0320211	118.051	354.172	HMDB0000167	C00188	Organic acids and derivatives
-	Ricinoleic acid	5.57118	0.323383	0.0343835	297.244	57.92	HMDB0034297	C08365	Lipids and lipid-like molecules
-	Methylmalonic acid	1.59324	1.52882	0.0344919	117.019	389.239	HMDB0000202	C02170	Organic acids and derivatives
-	Heptadecanoic acid	1.64053	1.70684	0.0351373	269.249	44.707	HMDB0002259		Lipids and lipid-like molecules
-	3-dehydrocholic acid	7.50066	1.81628	0.0387516	405.264	141.524
-	Ser-Leu	4.13903	2.35628	0.0393436	217.119	272.507			Organic acids and derivatives
-	Glycerol 3-phosphate	1.01623	2.4839	0.0400346	152.996	275.966	HMDB0000126	C00093	Lipids and lipid-like molecules
-	Daidzein 4'-sulfate	3.21394	0.500854	0.0412961	333.008	26.445			Phenylpropanoids and polyketides
-	Asn-Val	1.86055	3.21317	0.0436941	230.114	305.964			Organic acids and derivatives
-	Ile-Pro	7.40149	1.3501	0.0437777	227.067	112.335	HMDB0000012	C00526	Nucleosides, nucleotides, and analogues
-	Indole-3-carboxaldehyde	1.29184	1.39327	0.0487316	144.045	37.238	HMDB0029737	C08493	Organoheterocyclic compounds
